# Supplementary material for: ‘Single-shot’ pulmonary vein isolation using a novel lotos pulsed field ablation catheter: a pre-clinical evaluation of feasibility, safety, and 30-day efficacy
Source: Europace. 2023 Dec 18;26(1):euad362. doi: 10.1093/europace/euad362 (PMC10757452; doi:10.1093/europace/euad362)
Supplement: euad362_Supplementary_Data [file euad362_supplementary_data.zip]

Archive with 5 entries (5 files):
- Video S1A.avi
- Video S1B.avi
- Video S2A.avi
- Video S2B.avi
- Supplementary data.pptx
